# Supplementary material for: Screening of Lentinula edodes Strains for High Polysaccharide Production and In Vitro Antioxidant Activities
Source: J Fungi (Basel). 2025 Apr 30;11(5):347. doi: 10.3390/jof11050347 (PMC12113202; doi:10.3390/jof11050347)
Supplement: Supplementary file 1 [file jof-11-00347-s001.zip]

Archive with 1 entries (1 files):
- jof-3531097-supplementary.pdf
